# Supplementary material for: Molecular hydrogen promotes retinal vascular regeneration and attenuates neovascularization and neuroglial dysfunction in oxygen-induced retinopathy mice
Source: Biol Res. 2024 Jun 24;57:43. doi: 10.1186/s40659-024-00515-z (PMC11194953; doi:10.1186/s40659-024-00515-z)
Supplement: Supplementary file 3 — Supplementary Material 3. [file 40659_2024_515_MOESM3_ESM.xlsx]

## Sheet: Sheet1
	Name	Grouping	n. of Mice or Cells（positive）	The normality test	P value	Figure
	Figure 1
	Ratio of retinal vascularization	Control p8 97.02±1.96%； Control+H2 P8 96.60±2.25%	control:8;Control+H2: 8	Yes	Two-way ANOVA: control group vs. control group; Control+H2 F(1,16) =0.305 P= 0.5881;Different timepoints P<0.001	F1.E
	Vascular density	Control p17 47.84±4.23%; Control+H2 P17 44.39± 3.19%	control:6;Control+H2: 6	Yes	Two-way ANOVA Control group v.s. Control+H2 F(1,12) =0.91 P= 0.36; Different timepoints P=0.002<0.05,	F1.F
	Number of Tip cells	Control P4 =7.773±0.38 Control P4 +H2 =8.25±0.55	control P4:n=22;Control P4 +H2 n=20	Yes	unpaired t test p4=0.48	F1.G
		Control P7 =6.94±0.46 Control P7+H2 =7.85±0.41;	control P7:n=16;Control P7 +H2 n=20	Yes	unpaired t test p7=0.14	F1.G
	Figure 2
	OIR mice+H2 avascular area	OIRP12 group, 37.44%±5.56%, OIRP12+H2P7–12 group, 23.96% ±3.97%,	OIR P12:n=12;OIR P12 +H2 n=12	Yes	P<0.0001	F2B
		OIRP17 group, 19.98%±6.30% OIRP17+H2P7–17 group, 9.77%±4.49%	OIR P17:n=13;OIR P17 +H2 n=13	Yes	P<0.0001	F2C
		OIRp17 group, 19.98%± 6.30%, OIRP17+H2 P7–12 group, 15.15%±5.53%	OIR P17:n=13;OIR P17 +H2 P7-P12 n=14	Yes	P=0.086	F2C
		OIRP17 group, 19.98%± 6.30%, OIRP17+H2P12–17 group, 15.23%± 4.86%	OIR P17:n=12;OIR P17 +H2 P12-P17 n=12	Yes	p=0.056	F2C
	OIR mice+H2 neovascular area	OIRP17 group, 18.34%±6.56%, OIRP17+H2P7–17 group, 10.63% ± 2.23%	OIR P17:n=13;OIR P17 +H2 n=13	Yes	P<0.0005	F2D
		OIR group, 18.34%±5.56% OIRP17+H2P7–12 group, 25.61%±6.25%	OIR P17:n=13;OIR P17 +H2 P7-P12 n=14	Yes	P=0.016<0.05	F2D
		OIRP17 group, 18.34%±5.56%, OIRP17+H2 P12–17 group, 20.92% ±9.86%	OIR P17:n=12;OIR P17 +H2 P12-P17 n=12	Yes	P=0.46	F2D
	number of neovascular cell nuclei	OIRP17 group 37.5±5.54, OIRP17+H2P7–12 group, 24.17±3.95 OIRP17+H2P12–17 group: 8.56±1.62 OIRP17+H2P7–17 group, 4.25±0.63	OIRP17 group: n=18 OIRP17+H2P7–12 group: n=18 OIRP17+H2P12–17 group: n=16 OIRP17+H2P7–17 group: n=16	Yes	one-way ANOVA Tukey's multiple comparisons: OIRP17 vs. OIRP17+H2P7–12 P>0.05; OIRP17 vs. OIRP17+H2 P12–17 P<0.001; OIRP17 vs. OIRP17+H2 P7–17 P<0.001; OIRP17+H2 P7-P12 vs. OIRP17+H2 P12-P17 P<0.05; OIRP17+H2 P7-P12 vs. OIRP17+H2 P7-P17 P<0.05; OIRP17+H2 P12-P17 vs. OIRP17+H2 P7-P17 P>0.05	F2G
	number of PCNA(+) cells	Control P17 group, 61.76±10.6, OIRP17 group, 1590.74±133.1, OIRP17+H2 P7-P12 group, 591.72±55.90, OIRP12+H2P7-P17 group, 105.76±13.55, OIRP17+H2 P7-P17 group, 240.11±32.21	OIRP17 group: n=18 OIRP17+H2P7–12 group: n=18 OIRP17+H2P12–17 group: n=16 OIRP17+H2P7–17 group: n=16	Yes	One-way ANOVA Tukey's multiple comparisons v: Control P17 vs. OIRP17 P<0.001;ControlP17 vs. OIRP17+H2 P7-P12 P <0.001;Control P17 vs. OIRP17+H2 P12-P17 P>0.05;ControlP17 vs. OIRP17+H2 P7-P17 P>0.05; OIRP17 v.s OIRP17+H2P7–12 P<0.001;OIRP17 v.s OIRP17+H2 P12–17 P<0.001;OIRP17 v.s OIRP17+H2 P7–17 P<0.001; OIRP17+H2 P7-P12 vs. OIRP17+H2 P12-P17 P<0.05; OIRP17+H2 P7-P12 vs. OIRP17+H2 P7-P17 P<0.05;OI…	F2H
	Figure 3
	Number of astrocytes (mm2) avascular areas	OIR p12:223.1±14.15; Control p12 508.0±17.22; OIR p12 H2 P7-P12 284.6±10.94	OIR p12:n=10; Control p12 n=13; OIR p12 H2 P7-P12 n=11	Yes	OIRp12 vs Control P<0.0001; OIR p12 vs OIRp12+H2 p=0.003; Control vs OIRp12+H2 p<0.0001	F3E
	Number of astrocytes (mm2) avascular areas	Control p17 272.0±12.14; OIR p17 104.7±9.846; OIR p17 + H2P7-P17 194.8±9.58	Control p17 n=12; OIR p17 n=19; OIR p17 + H2P7-P17 =17	Yes	control p17 vs OIR p17 P<0.001; OIR p17 vs OIR+H2 p7-p17 P<0.0001	F3F
	Number of astrocytes (mm2) neovascular area	Control p17 272.0±12.14; OIR p17 81.19±11.09; OIR p17 + H2P7-P17 130.1±6.70	Control p17 n=12; OIR p17 n=14; OIR p17 + H2P7-P17 =14	Yes	control p17 vs OIR p17 P<0.001; OIR p17 vs OIR+H2 p7-p17 P<0.0001	F3G
	The number of amoeboid microglia in the avascular area	P12：Control: 165.2±6.32; OIR: 275.8±18.79, 1.67-fold increase OIR+H2: 163±13.52 59.3% decrease of OIR P17:Control: 142.5±7.758; OIR: 200.9±20.61 , 1.41-fold increase on P17； OIR+H2:210.8±30.17;	OIR p12:n=13; Control p12 n=10; OIR p12 H2 P7-P12 n=11 Control p17 n=14; OIR p17 n=9; OIR p17 + H2P7-P17 =11	Yes	Control vs OIR: P12 P<0.001 P17 P=0.005 OIR vs OIR+H2:P12 P<0.0001;P17 P>0.05	F3HI
	The number of amoeboid microglia in the neovascular area	P17:Control: 137.1±6.575; OIR: 389.8±20.51, 2.84-fold;OIR+H2: 204.9±18.40; 52.33% decrease of OIR	Control p17 n=16; OIR p17 n=11; OIR p17 + H2P7-P17 =11	Yes	Control vs OIR P<0.0001	F3D
	Figure 4
	WB :Nrf2 expression	P12: control:0.148±0.01； OIR：0.146±0.008；OIR+H2:0.26±0.02	OIR p12:n=5; Control p12 n=5; OIR p12 H2 P7-P12 n=5	Yes	Control vs OIR P=0.99;OIR vs OIR+H2 p=0.002	F4B
		P17: control:0.122±0.01； OIR：0.22±0.010；OIR+H2:0.28±0.023	OIR p17:n=5; Control p17 n=5; OIR p12 H2 P7-P17 n=5	Yes	Control vs OIR P=0.001;Control vs OIR+H2 p=0.001;OIR vs OIR+H2 p=0.11	F4D
	Figure 5
	ratio of retinal Avasular area	vascular area: Nrf2-/-OIRP9: 32.38±0.81%, Nrf2-/-OIRP9+H2P7-P9: 31.71±1.18%,; Nrf2-/-OIRP17: 22.24±2.371%, Nrf2-/-OIRP17+H2: 21.94±0.56%, t test P=0.88	P12 OIR Nrf2-/- vs OIR Nrf2-/- +H2 n=8; P17 OIR Nrf2-/- vs OIR Nrf2-/-+H2 n=11	Yes	P12 OIR Nrf2-/- vs OIR Nrf2-/- +H2 P=0.746; P17 OIR Nrf2-/- vs OIR Nrf2-/-+H2 P=0.88	F6CD
	ratio of retinal vascularization	NVT area: Nrf2 OIRP17: 16.61±1.55%, Nrf2-/-OIRP17+H2: 17.71±0.81%, t test P=0.51	P17 OIR Nrf2-/- vs OIR Nrf2-/-+H2 n=11	Yes	P17 OIR Nrf2-/- vs OIR Nrf2-/-+H2 P=0.54	F6E
	number of tip cells	OIRP9 5.64±0.89 OIRP9+H2P7-P9 11.77±1.02;OIR(Nrf2-/-)P9 8.923±1.00 OIR(Nrf2-/-)P9+H2P7-P9 7.522±0.89 OIRP17 10.69±6.472 OIRP17+H2P7-P17 18.91±6.74 ; OIR(Nrf2-/-)P17 13.33±2.37; OIR(Nrf2-/-)P7+H2P7-P17 14.57±1.78	P9 OIR n=18;OIR+H2 n=13;OIR Nrf2-/- n=15 OIR Nrf2-/- +H2 n=23; P17 OIR n=17;OIR+H2 n=11 OIR Nrf2-/- n=12 ;OIR Nrf2-/-+H2 n=14	Yes	P12 OIR vs OIR+H2 p=0.0001 OIR Nrf2-/- vs OIR Nrf2-/- +H2 P=0.32; P17 OIR vs OIR +H2 P=0.003 OIR Nrf2-/- vs OIR Nrf2-/- +H2 P=0.67;	F6FG
	vascular density	OIRP9 39.56±1.52 OIRP9+H2P7-P9 47.08±2.69;OIRP17 42.13±1.91 OIRP17+H2P7-P17 53.72±1.78 Nrf2-/- OIR-Nrf2-/-P9 35.23±1.57 OIR-Nrf2-/-P9+H2P7-P9 38.97±1.39 P=0.0143, P=0.6749; OIR(Nrf2-/-)P17 49.34±2.90 OIR(Nrf2-/-)P17+H2P7-P17 52.24±0.99 P=0.11; P=0.25	P9 OIR n=18;OIR+H2 n=9;OIR Nrf2-/- n=17 OIR Nrf2-/- +H2 n=11; P17 OIR n=16;OIR+H2 n=10 OIR Nrf2-/- n=9 ;OIR Nrf2-/-+H2 n=17	Yes	P9 OIR vs OIR+H2 p=0.0143 OIR Nrf2-/- vs OIR Nrf2-/- +H2 P=0.08; P17 OIR vs OIR+H2 p=0.0001 OIR Nrf2-/- vs OIR Nrf2-/-+H2 P=0.36	F6HI
	positive cells(per/mm2)	ControlP17(Nrf2-/-) 65.34±18.61 OIRP17(Nrf2-/-) 817.062±101.82 OIRP17(Nrf2-/-)+H2P7-P17 672.22±88.29	ControlP17(Nrf2-/-) n=15 OIRP17(Nrf2-/-) n=15 OIRP17(Nrf2-/-)+H2P7-P17 n=15	Yes	control vs OIR P17(Nrf2-/-)<0.0001 OIR p17(Nrf2-/-) vs OIR p17(Nrf2-/-)+H2 p=0.29	F6K
	number of astrocytes	OIR (Nrf2-/-) P17 63.11±6.26; OIR (Nrf2-/-) P17+H2 176.6±12.01	OIR (Nrf2-/-) P17 n=17 OIR (Nrf2-/-) P17+H2 n=17	Yes	P<0.0001	F6MN
	number of microglial(mm2)	OIR(Nrf2-/-)P17 232.6±21.86; OIR(Nrf2-/-)P17+H2 117.9±6.66	OIR(Nrf2-/-)P17 n=21 OIR(Nrf2-/-)P17+H2 n=13	Yes	t test P=0.003
	Figure 8
	P12 HIF-1α & VEGF protein expression	OIR:HIF-1α, 27% reduction; VEGF, 19% reduction; OIR+H2:HIF-1α, 1.3-fold increase; VEGF, 1.2-fold increase;	n=18	Yes	OIR :P<0.0001 OIR+H2:P<0.05
	P17 HIF-1α & VEGF protein expression	OIR group: HIF-1α, 1.73-fold increase; VEGF, 1.38-fold increase; OIR+H2 group: HIF-1α, 29% reduction; VEGF, 23% reduction;	n=18	Yes	OIR :P<0.0001 OIR+H2:P<0.05
